# Supplementary material for: EZH2 inhibition activates dsRNA-interferon axis stress and promotes response to PD-1 checkpoint blockade in NSCLC
Source: J Cancer. 2022 Jul 4;13(9):2893–904. doi: 10.7150/jca.73291 (PMC9330466; doi:10.7150/jca.73291)
Supplement: Supplementary file 1 — Supplementary table. [file jcav13p2893s1.xlsx]

## Sheet: qPCR primers
gene	primer	sequences
human IFN-α	forward	GCCTCGCCCTTTGCTTTACT
	reverse	CTGTGGGTCTCAGGGAGATCA
human IFN-β	forward	ATGACCAACAAGTGTCTCCTCC
	reverse	GGAATCCAAGCAAGTTGTAGCTC
human IL-28A	forward	TCCAGTCACGGTCAGCA	cited Sheng et al., 2018, Cell 174, 549–563
	reverse	CAGCCTCAGAGTGTTTCTTCT
human OASL	forward	CTGATGCAGGAACTGTATAGCAC
	reverse	CACAGCGTCTAGCACCTCTT
human ISG15	forward	CGCAGATCACCCAGAAGATCG
	reverse	TTCGTCGCATTTGTCCACCA
human TLR3	forward	TTGCCTTGTATCTACTTTTGGGG
	reverse	TCAACACTGTTATGTTTGTGGGT
human MDA5	forward	TCGAATGGGTATTCCACAGACG
	reverse	GTGGCGACTGTCCTCTGAA
human RIG-I	forward	CTGGACCCTACCTACATCCTG
	reverse	GGCATCCAAAAAGCCACGG
human GAPDH	forward	GGAGCGAGATCCCTCCAAAAT
	reverse	GGCTGTTGTCATACTTCTCATGG
human HERV-E	forward	GGTGTCACTACTCAATACAC	cited Sheng et al., 2018, Cell 174, 549–563
	reverse	GCAGCCTAGGTCTCTGG
human HERV-F	forward	CCTCCAGTCACAACAACTC	cited Sheng et al., 2018, Cell 174, 549–563
	reverse	TATTGAAGAAGGCGGCTGG
human HERV-K	forward	ATTGGCAACACCGTATTCTGCT	cited Sheng et al., 2018, Cell 174, 549–563
	reverse	CAGTCAAAATATGGACGGATGGT
human ERV-L	forward	ATATCCTGCCTGGATGGGGT	cited Sheng et al., 2018, Cell 174, 549–563
	reverse	GAGCTTCTTAGTCCTCCTGTGT

## Sheet: shRNA oligo sequences
The shRNA oligo sequences for human
scramble	CCTAAGGTTAAGTCGCCCTCG
EZH2	CCAACACAAGTCATCCCATTA
TLR3	CCTTACACATACTCAACCT
RIG-1	AATTCATCAGAGATAGTCA
MDA5	CCAACAAAGAAGCAGTGTATA
The shRNA oligo sequences for mouse
Ezh2	CGGCTCCTCTAACCATGTTTA
Mda5	CCCATGAGGTATTGTCCTAAA
